# Supplementary material for: Multi-Antigen Viral-Vectored Vaccine Protects Against SARS-CoV-2 and Variants in a Lethal hACE2 Transgenic Mouse Model
Source: Vaccines (Basel). 2025 Apr 15;13(4):411. doi: 10.3390/vaccines13040411 (PMC12031414; doi:10.3390/vaccines13040411)
Supplement: Supplementary file 1 [file vaccines-13-00411-s001.zip]

Archive with 1 entries (1 files):
- vaccines-3478176-supplementary.pdf
